# Supplementary material for: Cytostatic Activity of Sanguinarine and a Cyanide Derivative in Human Erythroleukemia Cells Is Mediated by Suppression of c-MET/MAPK Signaling
Source: Int J Mol Sci. 2023 Apr 30;24(9):8113. doi: 10.3390/ijms24098113 (PMC10179035; doi:10.3390/ijms24098113)
Supplement: Supplementary file 1 [file ijms-24-08113-s001.zip]

Archive with 1 entries (1 files):
- ijms-2341824-supplementary.pdf
